# Supplementary material for: Community-based trial assessing the impact of annual versus semiannual mass drug administration with ivermectin plus albendazole and praziquantel on helminth infections in northwestern Liberia
Source: Acta Trop. 2022 Jul;231:106437. doi: 10.1016/j.actatropica.2022.106437 (PMC9168441; doi:10.1016/j.actatropica.2022.106437)
Supplement: Supplementary file 3 [file mmc3.xlsx]

## Sheet: Sheet1
			Ascaris			Hookworm			Trichuris			Schistosomiasis
Treatment zone	Treatment Round	N	Prevalence (95% CI)	Arithmetic mean epg (95% CI)	Geometric mean epg (95% CI)	Prevalence (95% CI)	Arithmetic mean epg (95% CI)	Geometric mean epg (95% CI)	Prevalence of (95% CI)	Arithmetic mean epg (95% CI)	Geometric mean epg (95% CI)	Prevalence of (95% CI)	Arithmetic mean epg (95% CI)	Geometric mean epg (95% CI)
Annual MDA	Baseline	762	2.2 (1.3, 3.5)	0.7 (0.3, 1.1)	26.9 (19.7, 36.6)	47.5 (44.0, 51.1)	182 (139.1, 224.9)	152 (132.1, 174.8)	0.5 (0.2, 1.4)	20.4 (15.8, 56.6)	836 (600, 900)	90.7 (88.4, 92.6)	575.8 (499.3, 652.3)	258.3 (232.9, 286.6)
	Follow-up 1	526	8.4 (6.1, 11.1)	6.1 (3.0, 9.2)	38 (28, 53.4)	44.1 (39.8, 48.5)	153.3 (107.1, 199.6)	117.7 (98.5, 140.7)	2.9 (1.6, 4.7)	1 (0.3, 1.7)	23.6 (14.9, 37.3)	77.9 (74.2, 81.4)	200.8 (170.7, 231.0)	131.8 (117.5, 147.8)
	Follow-up 2	720	16.3 (13.6, 19.2)	7.5 (5.5, 9.5)	30.4 (26, 35.6)	29 (25.7, 32.4)	33.2 (21.7, 44.6)	49.7 (42.5, 58.2)	4.7 (3.3, 6.5)	14.0 (0.6, 28.6)	50 (28.5, 87.5)	87.9 (85.2, 90.1)	495.5 (417.4, 573.7)	218.6 (195.6, 244.3)
	Follow-up 3	883	1.5 (0.8, 2.5)	0.4 (0.1, 0.7)	22.6 (15.4, 33.3)	11 (9, 13.2)	47.2 (28.3, 66.1)	203.4 (159.5, 259.4)	0.5 (0.1, 1.2)	11.9 (8.4, 32.2)	369.6 (200, 500)	90.3 (88.1, 92.1)	349.3 (308.6, 390.0)	175.9 (160.6, 192.7)
	Follow-up 4	1146	8.9 (7.1, 10.9)	1.2 (0.5, 3.1)	25.0 (22.0, 29.0)	26 (23.2, 28.9)	60.2 (48.2, 72.4)	190 (155, 220)	0.7 (0.3, 1.5)	14.4 (10.3, 17.6)	330 (280, 379)	96.4 (95, 97.5)	401.5 (390.3, 420.7)	190 (150, 220)
Semiannual MDA	Baseline	1908	0.7 (0.4, 1.2)	1.4 (0.8, 3.6)	42.3 (17.6, 101.4)	66.8 (64.6, 68.9)	386.1 (350.3, 421.9)	266.7 (248.1, 286.6)	1.1 (0.7, 1.7)	15.4 (2.2, 33.1)	113 (41.9, 307.2)	86.4 (84.8, 87.8)	370.8 (341.1, 400.4)	201.5 (189.7, 214.1)
	Follow-up 1	1371	6.9 (5.6, 8.3)	12.2 (4.5, 28.9)	33.8 (27.2, 42.1)	48.7 (46, 51.3)	172.6 (143.7, 201.5)	114.4 (102.3, 128)	6.2 (5, 7.6)	20.6 (2.7, 38.6)	48.4 (35, 66.8)	83.8 (81.7, 85.7)	296.4 (265.1, 327.8)	154.9 (123.6, 148.7)
	Follow-up 2	1200	12.7 (10.8, 14.7)	5.7 (4.3, 7.0)	30.1 (26.3, 34.4)	26.4 (23.9, 29)	42.6 (25.9, 59.3)	51.5 (44.9, 59.1)	4.8 (3.7, 6.2)	5.7 (0.2, 11.6)	32.8 (24.2, 44.5)	68.6 (65.9, 71.2)	225.4 (196.9, 253.9)	135.2 (126.1, 149.3)
	Follow-up 3	1252	1.9 (1.2, 2.8)	14.4 (11.7, 40.5)	42.7 (21.7, 84.2)	10.1 (8.5, 12)	34.5 (23.9, 45)	168.4 (135.7, 209.1)	1.7 (1, 2.6)	7.0 (1.4, 12.5)	123 (59.2, 255.5)	74.3 (71.8, 76.7)	223.5 (201.1, 245.9)	137.2 (126.1, 149.3)
	Follow-up 4	1472	1.6 (1, 2.3)	18.2 (12.9, 29.3)	40 (32, 51)	12.1 (10.5, 13.9)	42.4 (33.1, 54.5)	140 (120, 180)	0.7 (0.3, 1.3)	10.1 (6.2, 13.5)	110 (70, 190)	74.9 (72.6, 77.1)	320.4 (298.4, 356.3)	145 (125, 155)
Intensity classes for egg counts
Ascaris infection: Low intensity; 1-4999 epg; Medium/high intensity >5000 epg
Hookworm infection: Low intensity; 1-1999 epg; Medium/high intensity >2000 epg
Trichuris infection: Low intensity; 1-999 epg; Medium/high intensity >1000 epg
Schistosomiasis mansoni infection: Low; 1-99 epg; Medium/high intensity >100 epg
Arithmetic mean eggs per gram was calculated using data from all participants in the study, whereas geometric mean eggs per gram calculations was restricted to only those with at least one egg count.
